# Supplementary material for: Variation in Antibiotic Treatment Failure Outcome Definitions in Randomised Trials and Observational Studies of Antibiotic Prescribing Strategies: A Systematic Review and Narrative Synthesis
Source: Antibiotics (Basel). 2022 May 6;11(5):627. doi: 10.3390/antibiotics11050627 (PMC9137992; doi:10.3390/antibiotics11050627)
Supplement: Supplementary file 1 [file antibiotics-11-00627-s001.zip]

Archive with 1 entries (1 files):
- antibiotics-1662121-supplementary.pdf
